# Supplementary material for: Cardiac mitochondrial plasticity and thermal sensitivity in a fish inhabiting an artificially heated ecosystem
Source: Sci Rep. 2019 Nov 28;9:17832. doi: 10.1038/s41598-019-54165-3 (PMC6883045; doi:10.1038/s41598-019-54165-3)
Supplement: Supplementary file 1 — Supplementary Information [file 41598_2019_54165_MOESM1_ESM.xlsx]

## Sheet: Mitochondrial respiration
Assay Temperature	Population	Acclimation temperature	CI-LEAK	CI-OXPHOS	CI+CII-OXPHOS	CI+CII-ETS	Complex Iv	PI/LI	EI+II/PI+II	Weight
16C	Ref	16C	3.44181917808219	29.177797260274	32.1127452054795	33.388098630137	33.5924821917808	8.47743467933492	1.03971486761711	32.3
16C	Ref	16C	2.47038428571429	29.1401485714286	33.3538971428571	36.7812771428571	37.2263914285714	11.7957957957958	1.10275800711744	26.4
16C	Ref	16C	4.56625862068966	33.3426413793103	35.0975172413793	37.3627396551724	37.5597155172414	7.30196078431372	1.06454081632653	26.7
16C	Ref	16C	2.58097727272727	26.8783878787879	29.0246742424242	31.7686606060606	33.4983681818182	10.4140350877193	1.09453978159126	14.2
16C	Ref	16C	3.24298867924528	26.7996981132075	27.5428830188679	28.7477433962264	30.0652075471698	8.26388888888889	1.0437448896157	29.1
25C	Ref	16C	5.09290208333333	34.3926541666667	36.16085	38.4146770833333	42.5238645833333	6.75305623471883	1.06232782369146	13.6
25C	Ref	16C	4.40692857142857	33.39425	36.1004464285714	37.2342678571429	40.7213035714286	7.57766990291262	1.03140740740741	16.9
25C	Ref	16C	5.95732727272727	30.9192909090909	35.1340727272727	35.7439636363636	36.6914727272727	5.19012797074954	1.01735895846249	15.4
25C	Ref	16C	5.741216	32.036224	35.318624	35.426048	36.488352	5.58004158004158	1.00304156809733	15.1
25C	Ref	16C	5.82185964912281	30.6015438596491	32.6087192982456	33.7331578947368	34.8050526315789	5.25631768953069	1.03448275862069	35.1
16C	Ref	25C	3.81620967741935	25.872935483871	26.8583870967742	28.2206290322581	29.0708225806452	6.77974683544304	1.05071942446043	28
16C	Ref	25C	4.41405	20.1004913793103	20.3690948275862	21.03165	21.9180413793103	4.55375253549696	1.03252747252747	39.2
16C	Ref	25C	4.06086764705882	22.6474852941176	23.3962352941176	24.1185588235294	25.6248676470588	5.57700650759219	1.03087349397591	38.9
16C	Ref	25C	3.82238852459016	21.1125245901639	21.8020868852459	22.5086754098361	23.2748557377049	5.52338530066815	1.03240921515033	28.3
16C	Ref	25C	4.99716393442623	26.7985163934426	28.317262295082	29.4146786885246	29.6694360655738	5.36274509803922	1.03875432525951	28.6
25C	Ref	25C	5.75950909090909	23.68008	24.3598909090909	25.8328145454545	26.6448109090909	4.11147540983607	1.06046511627907	39.1
25C	Ref	25C	4.7744	22.9826509803922	24.691137254902	27.0315294117647	29.0793725490196	4.81372549019608	1.09478672985782	32
25C	Ref	25C	3.85765714285714	17.96778	18.9173571428571	21.4841828571429	21.6177171428571	4.65769230769231	1.13568627450981	44.1
25C	Ref	25C	3.15499245283019	15.7259716981132	18.1265094339623	21.5362528301887	21.8497924528302	4.98447204968944	1.18810810810811	27.1
25C	Ref	25C	4.6927527027027	21.1779648648649	23.916077027027	25.3134027027027	25.0387837837838	4.51290877796902	1.05842620736238	41.4
16C	Bio	16C	4.37364603174603	35.5299444444445	41.554380952381	43.2905571428572	43.945180952381	8.1236442516269	1.04178082191781	42.9
16C	Bio	16C	4.52010625	24.1445895833333	24.7049333333333	27.4692958333333	28.4405583333333	5.34159779614325	1.11189516129032	23.5
16C	Bio	16C	4.5107671875	24.3282578125	25.7291171875	26.9992296875	27.8677625	5.39337474120083	1.04936479128857	31.2
16C	Bio	16C	3.8792	30.5294068965517	34.8201931034483	36.4048	37.3102896551724	7.87002652519894	1.04550827423168	26.7
16C	Bio	16C	3.30538571428571	26.2535	28.4873142857143	29.1549857142857	30.0369714285714	7.9426433915212	1.0234375	23.6
16C	Bio	16C	3.93579811320755	25.2387283018868	27.1220471698113	29.027920754717	29.963941509434	6.41260744985673	1.07027027027027	21.1
25C	Bio	16C	3.634016	29.801322	31.845456	32.682236	34.594876	8.20065789473684	1.02627627627628	19.2
25C	Bio	16C	4.13306268656716	27.2390208955224	28.0941373134328	29.4569791044776	30.2586507462687	6.59051724137931	1.04850982878884	21.4
25C	Bio	16C	5.04724444444444	31.1942476190476	34.6286507936508	35.2358380952381	36.1276444444444	6.18045112781955	1.01753424657534	20.7
25C	Bio	16C	5.53752131147541	32.7848655737705	35.1622819672131	35.6123278688525	35.5829770491803	5.92049469964664	1.01279910962716	23.6
25C	Bio	16C	4.55452631578947	27.3899789473684	28.9186245614035	30.2588070175439	31.2534736842105	6.01379310344828	1.04634322954381	26.7
16C	Bio	25C	2.69102985074627	25.2563432835821	26.2040149253731	29.2258358208955	30.1913880597015	9.38538205980066	1.11531900375299	30.6
16C	Bio	25C	3.23718787878788	28.6735272727273	30.5362666666667	33.5112242424242	31.5942303030303	8.85754189944134	1.09742374888954	34.5
16C	Bio	25C	3.172828125	24.933375	26.9175625	28.3401875	30.11846875	7.85840707964602	1.0528511821975	36.5
16C	Bio	25C	3.74264406779661	29.3645830508475	32.1361627118644	35.0088949152542	32.3485830508475	7.84594594594595	1.08939250865596	41.3
16C	Bio	25C	3.75712727272727	24.6451272727273	26.0014909090909	28.3208727272727	30.2469090909091	6.55956678700361	1.08920187793427	34.4
16C	Bio	25C	3.31171264367816	29.9568850574713	31.3063563218391	32.3253448275862	32.4217356321839	9.04573804573804	1.03254893336266	39.6
25C	Bio	25C	6.7006779661017	27.036220338983	28.0819322033898	29.005813559322	43.2701355932203	4.03484848484848	1.03289949385394	44
25C	Bio	25C	5.34108333333333	31.8668	34.0731166666667	35.0415	38.7153666666667	5.96635514018691	1.0284207442133	41.7
25C	Bio	25C	4.694472	27.93834	29.932452	31.708458	40.131504	5.95132743362832	1.05933379597502	41.1
25C	Bio	25C	5.67768	33.25828	35.17392	36.30484	35.69322	5.85772357723577	1.03215223097113	38.3
25C	Bio	25C	4.70363913043478	31.0933934782609	34.1598543478261	37.8240152173913	40.0718869565218	6.61049723756906	1.10726511981742	18.6
25C	Bio	25C	5.27690476190476	32.6027142857143	35.9685238095238	38.792380952381	37.0952142857143	6.17837837837838	1.07850911974623	41.2

## Sheet: Enzymes
Population	Acclimation temperature	CS	LDH
Ref	16C	0.408189541127654	2.65061830803799
Ref	16C	0.481606916360294	4.01737117390091
Ref	16C	0.332147770350564	3.22056626029846
Ref	16C	0.394338428868601	3.32568786631097
Ref	16C	0.471889141841827	3.61526280013359
Ref	16C	0.374066088975636	3.27578560519035
Ref	16C	0.298071495367378	2.60868618039152
Ref	16C	0.441682324738114	4.47979007227201
Ref	16C	0.423186187390798	2.48757707246701
Bio	16C	0.322393277817151	2.86894422013236
Bio	16C	0.240027431256526	3.42598129871453
Bio	16C	0.348265393598616	3.44794072062191
Bio	16C	0.290932483690334	3.11762516810167
Bio	16C	0.242833296052928	2.70160212680629
Bio	16C	0.311317851318745	1.8535856606946
Bio	16C	0.240434700939199	2.02787070513818
Bio	16C	0.264683629449634	2.81492020685923
Bio	16C	0.368581756493704	2.40232457825491
Bio	16C	0.286270958096822	2.07564455730913
Bio	16C	0.236152439185277	1.80435507537153
Ref	25C	0.224215051753241	2.36908023966696
Ref	25C	0.245916510133465	2.52401961270293
Ref	25C	0.23313009127789	3.89840871509467
Ref	25C	0.317684524010465	2.89222160863438
Ref	25C	0.27287798358842	2.44179457485328
Ref	25C	0.215833358187502	2.49528337267881
Ref	25C	0.291624256746513	2.41913118740927
Ref	25C	0.250529299664856	2.52642492731063
Ref	25C	0.222777908231826	2.08322985165479
Ref	25C	0.180033876980682	1.81240431119468
Ref	25C	0.230288525844737	1.74142523918733
Bio	25C	0.333549954432477	3.44299796791343
Bio	25C	0.485755979381443	2.83470063210876
Bio	25C	0.298924077481213	2.35914869532197
Bio	25C	0.28938625336693	1.76810727416775
Bio	25C	0.318843248407643	2.80672913898181
Bio	25C	0.265412558420629	2.22064149323628
Bio	25C	0.292896179547669	2.76501637242896
Bio	25C	0.340603296509992	2.09774441673757
Bio	25C	0.267572184149522	2.69136042677745
Bio	25C	0.375031622390892	2.6066242937089
Bio	25C	0.386365440780086	2.74646593902628
Bio	25C	0.281328631437327	2.7355406579593

## Sheet: Morphological variables
Population	Acclimation temperature	Mb	FL	CF	Mv	RVM
Ref	C	32.3	139	1.20270224480837	2.073	0.0641795665634675
Ref	C	29.1	140	1.06049562682216	1.945	0.0668384879725086
Ref	C	26.7	134	1.10967771966632	1.776	0.0665168539325843
Ref	C	14.2	110	1.06686701728024	0.987	0.0695070422535211
Ref	C	35.1	147	1.10498176780083	2.145	0.0611111111111111
Ref	C	12.2	107	0.995883409806839	0.889	0.0728688524590164
Ref	C	13.6	108	1.07961184778743	0.975	0.0716911764705882
Ref	C	16.9	114	1.14070186238141	1.201	0.0710650887573965
Ref	C	15.1	112	1.07478817419825	1.027	0.0680132450331126
Ref	C	15.4	110	1.15702479338843	1.038	0.0674025974025974
Ref	W	28.3	129	1.31830926603714	1.707	0.0603180212014134
Ref	W	28	131	1.24550118300371	1.893	0.0676071428571429
Ref	W	39.2	152	1.11623414491908	2.343	0.0597704081632653
Ref	W	28.6	137	1.11225491015819	1.796	0.0627972027972028
Ref	W	38.9	142	1.35857797050105	2.307	0.059305912596401
Ref	W	39.1	152	1.11338660883511	2.634	0.0673657289002558
Ref	W	32	140	1.16618075801749	2.035	0.06359375
Ref	W	44.1	156	1.16162190866333	2.793	0.0633333333333333
Ref	W	45.6	153	1.27318217645467	2.876	0.0630701754385965
Ref	W	27.1	130	1.23350022758307	1.711	0.0631365313653137
Bio	C	42.9	152	1.22159298002624	3.085	0.0719114219114219
Bio	C	23.5	131	1.04533135002097	1.446	0.061531914893617
Bio	C	31.2	143	1.06695593027443	2.059	0.0659935897435898
Bio	C	26.7	132	1.16088571667084	1.803	0.0675280898876404
Bio	C	26.7	136	1.06143776714838	1.781	0.0667041198501873
Bio	C	19.2	122	1.05735722373238	1.329	0.06921875
Bio	C	21.4	126	1.06979887781097	1.606	0.0750467289719626
Bio	C	20.7	122	1.13996325683648	1.537	0.0742512077294686
Bio	C	23.6	126	1.17977820169808	1.481	0.0627542372881356
Bio	C	23.6	130	1.07419208010924	1.514	0.0641525423728814
Bio	C	21.1	123	1.13388006773187	1.362	0.0645497630331753
Bio	W	41.4	151	1.20245684588599	2.543	0.0614251207729469
Bio	W	30.6	137	1.19003497380562	1.935	0.0632352941176471
Bio	W	36.5	144	1.2223776148834	2.454	0.0672328767123288
Bio	W	41.3	150	1.2237037037037	2.498	0.0604842615012107
Bio	W	44	153	1.2285091176317	2.692	0.0611818181818182
Bio	W	41.7	153	1.16429159557368	2.587	0.0620383693045563
Bio	W	41.1	151	1.19374339048101	2.529	0.0615328467153285
Bio	W	38.3	144	1.28265925068587	2.479	0.0647258485639687
Bio	W	18.6	116	1.19162327278691	1.132	0.0608602150537634
Bio	W	41.2	146	1.32384960040307	2.457	0.0596359223300971
Bio	W	34.4	140	1.2536443148688	2.371	0.0689244186046512
Bio	W	39.6	145	1.29894624625856	2.543	0.0642171717171717
